# Supplementary material for: Fibrinogen-Induced Regeneration Sealing Technique (F.I.R.S.T.): A Retrospective Clinical Study on 105 Implants with a 3–7-Year Follow-Up
Source: J Clin Med. 2024 Nov 17;13(22):6916. doi: 10.3390/jcm13226916 (PMC11594896; doi:10.3390/jcm13226916)
Supplement: Supplementary file 1 [file jcm-13-06916-s001.zip › Supplementary Table S2.xlsx]

## Sheet: Munka1
Patient ID	Sex (M: male, F: female)	Age (years)	Surgical intervention and Implant site (FDI)
1	M	74	ARP:26
2	M	59	ARP: 35
3	M	51	ARP: 26
4	F	65	ARP: 16
5	M	81	ARP: 15
6	F	71	ARP: 15
7	M	53	ARP: 15
8	F	56	ARP: 26
9	M	68	ARP: 17
10	M	29	ARP: 21
11	M	79	ARP: 15
12	F	59	ARP: 26
13	F	78	ARP: 16
14	M	72	ARP: 24
15	F	71	Immediate implant placement: 46
16	M	88	Immediate implant placement: 15
17	M	70	Immediate implant placement: 16
18	F	69	Immediate implant placement: 12
19	M	80	Immediate implant placement: 11
20	F	60	Immediate implant placement: 24
21	F	65	Horizontal GBR: 25, 26
22	F	51	Horizontal GBR: 26
23	F	65	Horizontal GBR: 46
24	F	27	Horizontal GBR: 12, 22
25	F	63	Horizontal GBR: 33
26	M	59	Horizontal GBR: 24, 25, 26
27	F	72	Horizontal GBR: 44, 46 Horizontal GBR: 33, 34, 35
28	F	38	Horizontal GBR: 22
29	F	63	Horizontal GBR: 25
30	F	73	Horizontal GBR: 44, 46
31	M	76	Horizontal GBR: 24, 26; Vertical GBR: 26
32	F	65	Horizontal GBR: 42, 32
33	M	69	Horizontal GBR: 44
34	F	68	Horizontal GBR: 15, 13, 11, 21, 23, 25
35	M	71	Horizontal GBR: 24, 26; Vertical GBR: 34
36	F	70	Horizontal GBR: 46
37	F	72	Horizontal GBR: 44, 45
38	F	67	Horizontal GBR: 12, 22
39	M	72	Horizontal GBR: 46
40	M	60	Horizontal GBR: 16, 17
41	F	83	Horizontal GBR: 24
42	F	45	Horizontal GBR: 46
43	M	69	Horizontal GBR: 14, 16
44	F	62	Horizontal GBR: 33, 34, 36
45	M	59	Horizontal GBR: 12, 21
46	F	53	Horizontal GBR: 46, 44
47	F	79	Horizontal GBR: 14
48	F	66	Horizontal GBR: 15, 12, 22, 25
49	F	40	Horizontal GBR: 22; Vertical GBR: 12
50	F	65	Vertical GBR: 44, 46
51	M	71	Vertical GBR: 35, 36
52	F	66	Vertical GBR: 46
53	M	61	Vertical GBR: 24, 25
54	M	57	Vertical GBR: 35, 36
55	M	79	Vertical GBR: 16
56	M	70	Vertical GBR: 41, 32, 35
57	M	32	Vertical GBR: 16
58	F	69	Vertical GBR: 43, 41, 33
59	F	59	Vertical GBR: 12, 22
60	F	68	Vertical GBR: 34, 36
61	F	62	Vertical GBR: 24, 26
62	M	37	Vertical GBR: 15
