# Supplementary material for: Fibrinogen-Induced Regeneration Sealing Technique (F.I.R.S.T.): A Retrospective Clinical Study on 105 Implants with a 3–7-Year Follow-Up
Source: J Clin Med. 2024 Nov 17;13(22):6916. doi: 10.3390/jcm13226916 (PMC11594896; doi:10.3390/jcm13226916)
Supplement: Supplementary file 1 [file jcm-13-06916-s001.zip › Supplementary Table S3.xlsx]

## Sheet: raw data
Horizontal GBR			Vertical GBR			ARP			Immediate implant placement
HBG2	HBG5	VBG	HBG2	HBG5	VBG	HBG2	HBG5	VBG	HBG2	HBG5	VBG
2.62	3.28	1.14	1.81	3.3	4.15	0.6	2.1	-0.06	7.6	1.42	2.79
4.1	4	-1.09	7.1	7.25	6.3	0	1.89	-0.11	0.5	-0.27	0.54
1.87	2.38	-0.03	5.37	4.67	5.82	-0.29	2.27	-0.2	8.19	0.88	-0.03
3.89	3.2	-0.1	7.41	8.11	6.17	0.51	2.02	0.01	1.21	0.57	-0.64
4.3	5.56	0.09	8.45	8.93	6.12	0.7	0.93	-0.25	0.34	1.83	1.49
5.35	5.28	0.2	7.51	7.98	3.11	0.73	2.12	-0.2	-0.75	1.5	1.06
2.76	2.19	-0.02	9.68	-0.02	3.26	-0.11	1.2	-0.15
4	2.63	0.03	10.45	-0.35	5.35	0.69	1.14	-0.08
2.7	2.69	0.03	6.89	7.21	3	0.18	0.52	-0.42
3.61	1.06	0	8.45	0	3.55	3.9	6.3	0.92
3.59	2.65	-0.03	7.89	3.28	4	0.5	0.5	-0.06
3.28	4.36	-0.11	7.15	1.89	4.22	0.5	1.15	-0.16
5.5	5.14	-0.02	7.25	2.22	4.15	0.73	1.03	-0.3
5.95	5.35	-0.1	7.1	2.22	3.68	0.39	0.46	-0.52
4.91	4.4	-0.16	8.1	4.35	3.31
2.91	3.36	-0.05	6.96	1.3	3.52
3.07	4.18	-0.09	7.34	1.67	3.2
2.23	4.55	-0.2	7.43	1.96	5.08
3.25	4.85	-0.18	5.88	7.55	4.87
4.75	5.82	-0.11	6.34	7.4	3.81
8.1	10.65	-0.51	7.85	0.81	5.32
3.23	3.9	-0.07	7.55	1.04	6.9
3.13	3.09	-0.1	12.95	12.5	5.05
2.65	1.57	-0.05	8.15	1.65	3.15
4.09	4.24	1.08	7.59	1.68	3.07
2.28	5.78	0.07	6.6	1.01	4.04
3.09	3.44	-0.1	7.45	9.34	10.41
3.75	3.89	0.66
5.12	7.06	0.26
1.51	5.75	0.07
2.54	6.51	0.05
2.89	3.63	0.35
2.8	4.03	1.31
3.91	2.82	0
2.4	4.05	-0.05
4.2	0.95	-0.05
2.91	2.76	-0.25
2.17	2.8	0.03
3.9	2.85	0
2.47	2.72	-0.18
2.45	1.88	0
3.29	4.56	-0.05
1.79	2.3	-0.1
2.87	3.29	-0.05
1.99	1.73	-0.19
1.24	1.34	-0.1
1.65	2.54	-0.08
4.5	1.2	-0.05
2.91	1.68	-0.05
2.35	1.68	-0.02
1.92	0.53	-0.05
2.21	0.66	-0.42
2.39	3.17	-0.02
2.77	3.03	-0.1
2.89	3.3	-0.05
2.5	2.5	-0.11
2.65	2.91	-0.07
4.67	6.63	0.12
